# Supplementary material for: Degradation of Toxins Derived from Foodborne Pathogens by Atmospheric-Pressure Dielectric-Barrier Discharge
Source: Int J Mol Sci. 2024 May 30;25(11):5986. doi: 10.3390/ijms25115986 (PMC11172421; doi:10.3390/ijms25115986)
Supplement: Supplementary file 1 [file ijms-25-05986-s001.zip]

Archive with 1 entries (1 files):
- ijms-3009007-supplementary.pdf
